# Supplementary material for: In silico prediction of immune-escaping hot spots for future COVID-19 vaccine design
Source: Sci Rep. 2023 Aug 18;13:13468. doi: 10.1038/s41598-023-40741-1 (PMC10439115; doi:10.1038/s41598-023-40741-1)
Supplement: Supplementary file 1 — Supplementary Table S1. [file 41598_2023_40741_MOESM1_ESM.xlsx]

## Sheet: Table S1-20 AA substitutions
Wild type	Site	Substitution	Mean Delta Binding Free Energy	ES
T	333	C	2e-05	N/A
T	333	D	0.00076	N/A
T	333	E	4e-05	N/A
T	333	I	4e-05	N/A
T	333	M	0.00024	N/A
T	333	N	0.00053	N/A
T	333	R	0.0061	N/A
T	333	V	5e-05	0.008
N	334	A	0.03696	N/A
N	334	C	0.02234	N/A
N	334	D	0.00142	N/A
N	334	E	0.00497	N/A
N	334	F	0.00241	N/A
N	334	G	0.04678	N/A
N	334	H	0.01896	N/A
N	334	I	0.00896	0.009
N	334	K	0.01698	N/A
N	334	L	0.00999	N/A
N	334	M	0.00199	N/A
N	334	P	0.03448	N/A
N	334	Q	0.0017	N/A
N	334	R	0.0167	N/A
N	334	S	0.02454	0.009
N	334	T	0.02151	0.009
N	334	V	0.02026	N/A
N	334	W	0.03061	N/A
N	334	Y	0.00028	0.008
L	335	A	0.02052	N/A
L	335	C	0.01691	N/A
L	335	D	0.0016	N/A
L	335	E	0.01553	N/A
L	335	F	0.00255	N/A
L	335	G	0.0236	N/A
L	335	H	0.00049	N/A
L	335	I	0.00718	N/A
L	335	K	0.00256	0.008
L	335	M	0.00337	0.008
L	335	N	0.00575	0.009
L	335	P	0.01611	0.008
L	335	Q	0.00419	N/A
L	335	R	0.02633	N/A
L	335	S	0.01641	0.009
L	335	T	0.03147	N/A
L	335	V	0.01438	0.009
L	335	W	0.00475	N/A
L	335	Y	0.00527	N/A
C	336	H	0.00041	N/A
P	337	A	0.04783	N/A
P	337	C	0.1416	N/A
P	337	D	0.09419	N/A
P	337	E	0.18421	N/A
P	337	F	1.00326	N/A
P	337	G	0.06579	N/A
P	337	H	0.29575	0.037
P	337	I	0.11493	N/A
P	337	K	0.39553	0.035
P	337	L	0.26215	0.036
P	337	M	0.08552	N/A
P	337	N	0.09607	0.035
P	337	Q	0.09059	N/A
P	337	R	0.10152	0.037
P	337	S	0.04204	0.035
P	337	T	0.07612	0.037
P	337	V	0.08511	N/A
P	337	W	2.26467	N/A
P	337	Y	0.71353	N/A
F	338	H	0.00657	N/A
F	338	I	0.00156	N/A
F	338	P	0.00024	N/A
F	338	S	0.00086	N/A
F	338	T	0.00082	N/A
F	338	V	0.00085	N/A
F	338	W	0.00746	N/A
G	339	A	0.01344	N/A
G	339	C	0.02668	N/A
G	339	D	0.07055	0.009
G	339	E	0.03334	0.009
G	339	F	0.00659	N/A
G	339	H	0.00621	N/A
G	339	I	0.05974	0.009
G	339	K	0.08606	N/A
G	339	L	0.05912	N/A
G	339	M	0.01136	N/A
G	339	N	0.07507	0.008
G	339	P	0.00652	N/A
G	339	Q	0.03339	N/A
G	339	R	0.03912	N/A
G	339	S	0.00683	N/A
G	339	T	0.03819	0.01
G	339	V	0.05193	0.009
G	339	W	0.03163	N/A
G	339	Y	0.0122	N/A
E	340	A	0.17171	0.035
E	340	C	0.15704	N/A
E	340	D	0.11525	0.035
E	340	F	0.12288	N/A
E	340	G	0.18141	0.036
E	340	H	0.10556	N/A
E	340	I	0.11473	N/A
E	340	K	0.1219	0.035
E	340	L	0.13377	N/A
E	340	M	0.11374	N/A
E	340	N	0.11283	0.035
E	340	P	0.1669	N/A
E	340	Q	0.07563	0.035
E	340	R	0.08572	N/A
E	340	S	0.16432	N/A
E	340	T	0.1487	N/A
E	340	V	0.14366	N/A
E	340	W	0.22009	N/A
E	340	Y	0.13461	N/A
V	341	C	0.00065	N/A
V	341	D	0.00739	N/A
V	341	E	0.00951	N/A
V	341	F	0.01467	N/A
V	341	H	0.01435	N/A
V	341	I	0.00482	N/A
V	341	K	0.03757	N/A
V	341	L	0.00427	N/A
V	341	M	0.00665	N/A
V	341	N	0.00445	N/A
V	341	P	0.00062	N/A
V	341	Q	0.00216	N/A
V	341	R	0.00041	N/A
V	341	S	4e-05	N/A
V	341	T	8e-05	N/A
V	341	W	0.02854	N/A
V	341	Y	0.06119	N/A
F	342	A	0.00911	N/A
F	342	C	0.0092	N/A
F	342	D	0.00359	N/A
F	342	E	0.00477	N/A
F	342	G	0.01499	N/A
F	342	H	0.00377	N/A
F	342	I	0.00331	0.01
F	342	K	0.01257	N/A
F	342	L	0.00271	0.011
F	342	M	0.00617	N/A
F	342	N	0.0078	N/A
F	342	P	0.00743	N/A
F	342	Q	0.00736	N/A
F	342	R	0.00996	N/A
F	342	S	0.00307	N/A
F	342	T	9e-05	N/A
F	342	V	0.004	N/A
F	342	W	0.00707	N/A
F	342	Y	0.00064	N/A
N	343	A	0.05514	N/A
N	343	C	0.07037	N/A
N	343	D	0.01975	N/A
N	343	E	0.03581	N/A
N	343	F	0.14026	N/A
N	343	G	0.07002	N/A
N	343	H	0.02409	N/A
N	343	I	0.03334	N/A
N	343	K	0.06386	N/A
N	343	L	0.1135	N/A
N	343	M	0.02694	N/A
N	343	P	0.04614	N/A
N	343	Q	0.02643	N/A
N	343	R	0.04585	N/A
N	343	S	0.03683	N/A
N	343	T	0.01093	N/A
N	343	V	0.01992	N/A
N	343	W	0.11746	N/A
N	343	Y	0.22061	N/A
A	344	C	0.00749	N/A
A	344	D	0.02167	N/A
A	344	E	0.02825	N/A
A	344	F	0.04641	N/A
A	344	G	0.00337	N/A
A	344	H	0.06657	N/A
A	344	I	0.00727	N/A
A	344	K	0.03447	N/A
A	344	L	0.02363	N/A
A	344	M	0.01425	N/A
A	344	N	0.0534	N/A
A	344	P	0.00031	N/A
A	344	Q	0.00753	N/A
A	344	R	0.09826	N/A
A	344	S	0.00464	N/A
A	344	T	0.01242	N/A
A	344	V	0.00924	N/A
A	344	W	0.07971	N/A
A	344	Y	0.0618	N/A
T	345	A	0.09505	0.008
T	345	C	0.04714	N/A
T	345	D	0.03259	N/A
T	345	E	0.00109	N/A
T	345	F	0.33959	N/A
T	345	G	0.12673	N/A
T	345	H	0.16922	N/A
T	345	I	0.05759	N/A
T	345	K	0.05897	0.021
T	345	L	0.03054	N/A
T	345	M	0.12169	N/A
T	345	N	0.01349	N/A
T	345	P	0.18645	N/A
T	345	Q	0.01749	N/A
T	345	R	0.00088	N/A
T	345	S	0.02157	0.008
T	345	V	0.04093	N/A
T	345	W	0.24348	N/A
T	345	Y	0.3412	N/A
R	346	A	0.02326	N/A
R	346	C	0.08869	N/A
R	346	D	0.08837	0.112
R	346	E	0.08128	0.111
R	346	F	0.03846	0.053
R	346	G	0.01951	0.045
R	346	H	0.04505	N/A
R	346	I	0.08362	0.053
R	346	K	0.06618	0.032
R	346	L	0.06336	N/A
R	346	M	0.09872	N/A
R	346	N	0.08502	N/A
R	346	P	0.01078	N/A
R	346	Q	0.04664	0.056
R	346	S	0.02646	0.055
R	346	T	0.02077	0.056
R	346	V	0.02559	0.056
R	346	W	0.05398	N/A
R	346	Y	0.02631	N/A
F	347	D	0.0014	N/A
F	347	E	0.002	N/A
F	347	H	0.00124	N/A
F	347	K	0.00207	N/A
F	347	L	0.00178	N/A
F	347	M	0.00215	N/A
F	347	N	0.00096	N/A
F	347	P	0.00081	N/A
F	347	Q	0.002	N/A
F	347	R	0.00203	N/A
F	347	W	0.02627	N/A
F	347	Y	0.00033	N/A
A	348	E	0.00106	N/A
A	348	I	0.00105	N/A
A	348	M	0.00021	N/A
A	348	Q	0.00027	N/A
A	348	W	0.00026	N/A
S	349	A	0.00665	N/A
S	349	C	0.00027	N/A
S	349	D	0.00411	N/A
S	349	E	0.00353	N/A
S	349	F	0.00389	N/A
S	349	G	0.00778	N/A
S	349	H	0.00679	N/A
S	349	I	0.00232	N/A
S	349	K	0.01386	N/A
S	349	L	0.00143	N/A
S	349	M	0.01192	N/A
S	349	N	0.00316	N/A
S	349	P	0.01009	0.034
S	349	Q	0.00735	N/A
S	349	R	0.00029	N/A
S	349	T	0.00407	N/A
S	349	V	0.00436	N/A
S	349	W	0.08459	N/A
S	349	Y	0.00459	N/A
Y	351	E	0.00095	N/A
Y	351	F	0.00226	0.009
Y	351	H	0.00249	0.034
Y	351	K	0.00032	N/A
Y	351	M	0.00071	N/A
Y	351	Q	0.00173	N/A
Y	351	R	0.00414	N/A
Y	351	W	0.00113	0.017
N	354	C	0.0008	N/A
N	354	D	0.00408	0.004
N	354	E	0.00514	N/A
N	354	F	0.00087	N/A
N	354	H	0.01407	N/A
N	354	I	0.00027	N/A
N	354	K	0.0441	N/A
N	354	L	0.00089	N/A
N	354	M	0.00109	N/A
N	354	Q	0.01459	N/A
N	354	R	0.02205	N/A
N	354	S	0.00087	0.008
N	354	T	0.00085	0.008
N	354	V	0.00085	N/A
N	354	W	0.04322	N/A
N	354	Y	0.01056	N/A
K	356	A	0.12328	N/A
K	356	C	0.11444	N/A
K	356	D	0.10581	N/A
K	356	E	0.09549	0.01
K	356	F	0.06153	N/A
K	356	G	0.08747	N/A
K	356	H	0.04773	N/A
K	356	I	0.13539	N/A
K	356	L	0.08848	N/A
K	356	M	0.08984	0.009
K	356	N	0.09966	0.012
K	356	P	0.12428	N/A
K	356	Q	0.08738	0.011
K	356	R	0.01463	0.008
K	356	S	0.11389	0.012
K	356	T	0.11144	0.033
K	356	V	0.13882	N/A
K	356	W	0.10584	N/A
K	356	Y	0.11515	0.01
R	357	C	0.00464	0.011
R	357	D	0.004	N/A
R	357	E	0.00247	N/A
R	357	F	0.00297	N/A
R	357	H	0.00311	N/A
R	357	I	0.00143	N/A
R	357	K	0.00167	0.008
R	357	L	0.00379	0.01
R	357	M	0.00263	N/A
R	357	N	0.00375	N/A
R	357	P	0.00494	N/A
R	357	Q	0.00524	N/A
R	357	T	0.00346	0.008
R	357	V	0.00338	N/A
R	357	W	0.00041	N/A
R	357	Y	0.00021	N/A
I	358	A	0.00051	N/A
I	358	C	4e-05	N/A
I	358	D	0.00526	N/A
I	358	E	0.00036	N/A
I	358	F	0.02341	N/A
I	358	G	0.00051	N/A
I	358	H	0.01224	N/A
I	358	K	0.00036	N/A
I	358	L	0.0032	N/A
I	358	M	0.00037	N/A
I	358	N	0.00392	N/A
I	358	P	0.00051	N/A
I	358	Q	0.00275	N/A
I	358	R	0.00028	N/A
I	358	S	0.00051	N/A
I	358	T	0.00036	N/A
I	358	V	0.00034	0.011
I	358	W	0.01947	N/A
I	358	Y	0.02845	N/A
S	359	A	0.00025	N/A
S	359	D	0.00122	N/A
S	359	E	0.00027	N/A
S	359	F	0.00851	N/A
S	359	G	0.00025	0.01
S	359	H	0.00624	N/A
S	359	I	1e-05	0.009
S	359	K	0.00028	N/A
S	359	L	0.00163	N/A
S	359	M	2e-05	N/A
S	359	N	0.00193	N/A
S	359	P	0.00109	N/A
S	359	Q	0.00365	N/A
S	359	R	0.00086	N/A
S	359	V	1e-05	N/A
S	359	W	0.01422	N/A
S	359	Y	0.01104	N/A
N	360	A	2e-05	N/A
N	360	C	2e-05	N/A
N	360	D	0.00024	N/A
N	360	E	0.00081	N/A
N	360	F	2e-05	N/A
N	360	G	0.00065	N/A
N	360	H	2e-05	N/A
N	360	K	0.00024	N/A
N	360	L	0.00028	N/A
N	360	M	2e-05	N/A
N	360	P	0.00148	N/A
N	360	Q	2e-05	N/A
N	360	R	0.00576	N/A
N	360	S	2e-05	N/A
N	360	T	0.00168	N/A
N	360	V	1e-05	N/A
N	360	W	2e-05	N/A
N	360	Y	2e-05	N/A
C	361	A	0.00295	N/A
C	361	D	0.03566	N/A
C	361	E	0.31291	N/A
C	361	F	0.24376	N/A
C	361	G	0.00861	N/A
C	361	H	0.60013	N/A
C	361	I	0.02331	N/A
C	361	K	0.61979	N/A
C	361	L	0.1435	N/A
C	361	M	0.19452	N/A
C	361	N	0.04903	0.069
C	361	P	0.00408	N/A
C	361	Q	0.32603	N/A
C	361	R	0.99625	N/A
C	361	S	0.00012	N/A
C	361	T	0.02023	N/A
C	361	V	0.02284	N/A
C	361	W	0.3991	N/A
C	361	Y	0.55424	N/A
V	367	A	0.0047	0.009
V	367	C	0.00272	N/A
V	367	D	0.00511	N/A
V	367	E	0.01539	N/A
V	367	F	0.03312	N/A
V	367	G	0.00853	0.01
V	367	H	0.00947	N/A
V	367	I	0.00577	N/A
V	367	K	0.00419	N/A
V	367	L	0.00929	N/A
V	367	M	0.00856	N/A
V	367	N	0.0055	N/A
V	367	P	0.00586	N/A
V	367	Q	0.01546	N/A
V	367	R	0.00437	N/A
V	367	S	0.00265	N/A
V	367	T	0.00186	N/A
V	367	W	0.05491	N/A
V	367	Y	0.02241	N/A
L	368	A	0.00628	N/A
L	368	C	0.0046	N/A
L	368	D	0.01199	N/A
L	368	E	0.00518	N/A
L	368	F	0.04615	N/A
L	368	G	0.00628	N/A
L	368	H	0.02857	N/A
L	368	I	0.00075	N/A
L	368	K	0.01536	N/A
L	368	M	0.00436	N/A
L	368	N	0.01236	N/A
L	368	P	0.00628	N/A
L	368	Q	0.01274	N/A
L	368	R	0.00276	N/A
L	368	S	0.00475	N/A
L	368	T	0.0018	N/A
L	368	V	0.00081	N/A
L	368	W	0.00257	N/A
L	368	Y	0.02137	N/A
Y	369	A	0.02955	N/A
Y	369	C	0.02407	0.01
Y	369	D	0.0135	N/A
Y	369	E	0.01781	N/A
Y	369	F	0.00509	0.009
Y	369	G	0.03467	N/A
Y	369	H	0.00517	0.009
Y	369	I	0.01715	N/A
Y	369	K	0.00172	N/A
Y	369	L	0.01844	N/A
Y	369	M	0.02123	N/A
Y	369	N	0.01491	0.045
Y	369	P	0.03111	N/A
Y	369	Q	0.02772	0.009
Y	369	R	0.00198	N/A
Y	369	S	0.02924	0.012
Y	369	T	0.02318	N/A
Y	369	V	0.02404	N/A
Y	369	W	0.0286	N/A
N	370	A	0.02278	N/A
N	370	C	0.01917	N/A
N	370	D	0.00658	0.01
N	370	E	0.01725	N/A
N	370	F	0.11244	N/A
N	370	G	0.02781	N/A
N	370	H	0.00545	0.009
N	370	I	0.01025	N/A
N	370	K	0.01737	0.008
N	370	L	0.00088	N/A
N	370	M	0.00711	N/A
N	370	P	0.01784	N/A
N	370	Q	0.01689	N/A
N	370	R	0.01557	0.008
N	370	S	0.01706	0.009
N	370	T	0.01269	N/A
N	370	V	0.01082	N/A
N	370	W	0.06654	N/A
N	370	Y	0.14018	0.009
S	371	A	0.02284	0.008
S	371	C	0.01725	N/A
S	371	D	0.02055	N/A
S	371	E	0.03798	N/A
S	371	F	0.03928	0.01
S	371	G	0.02032	N/A
S	371	H	0.00937	N/A
S	371	I	0.00533	N/A
S	371	K	0.05209	N/A
S	371	L	0.05308	N/A
S	371	M	0.00398	N/A
S	371	N	0.00349	N/A
S	371	P	0.01818	0.018
S	371	Q	0.02216	N/A
S	371	R	0.06008	N/A
S	371	T	0.00834	N/A
S	371	V	0.00621	N/A
S	371	W	0.01934	N/A
S	371	Y	0.00141	0.009
A	372	C	0.00914	N/A
A	372	D	0.01725	N/A
A	372	E	0.1108	0.008
A	372	F	0.00274	N/A
A	372	G	0.01488	0.01
A	372	H	0.12269	N/A
A	372	I	0.0323	0.008
A	372	K	0.23841	0.008
A	372	L	0.07745	0.008
A	372	M	0.11833	N/A
A	372	N	0.00314	N/A
A	372	P	0.01685	N/A
A	372	Q	0.009	N/A
A	372	R	0.16378	N/A
A	372	S	0.00829	N/A
A	372	T	0.00757	N/A
A	372	V	0.00183	0.008
A	372	W	0.50488	N/A
A	372	Y	0.59642	N/A
S	373	A	0.02975	0.009
S	373	C	0.00029	N/A
S	373	D	0.07862	N/A
S	373	E	0.0089	N/A
S	373	F	0.23534	N/A
S	373	G	0.03874	N/A
S	373	H	0.18656	N/A
S	373	I	0.01128	N/A
S	373	K	0.05138	N/A
S	373	L	0.02691	0.009
S	373	M	0.0154	N/A
S	373	N	0.0833	N/A
S	373	P	0.0074	0.009
S	373	Q	0.00929	N/A
S	373	R	0.08002	N/A
S	373	T	0.00271	N/A
S	373	V	0.02428	N/A
S	373	W	0.31487	N/A
S	373	Y	0.01862	0.008
F	374	A	2.22045e-19	0.01
F	374	C	0.00112	N/A
F	374	D	0.01277	N/A
F	374	E	0.01519	N/A
F	374	G	0.0036	N/A
F	374	H	0.01092	N/A
F	374	I	0.00581	N/A
F	374	K	0.03312	N/A
F	374	L	0.02108	0.009
F	374	M	0.02517	N/A
F	374	N	0.02639	N/A
F	374	P	0.00601	N/A
F	374	Q	0.01846	N/A
F	374	R	0.00407	N/A
F	374	S	0.01475	N/A
F	374	T	0.02527	N/A
F	374	V	0.00825	N/A
F	374	W	0.02357	N/A
F	374	Y	0.01509	N/A
S	375	A	0.00479	0.009
S	375	C	0.00738	N/A
S	375	D	0.00344	N/A
S	375	E	0.00306	N/A
S	375	F	0.003	N/A
S	375	G	0.00936	N/A
S	375	H	0.01295	N/A
S	375	I	0.00543	N/A
S	375	K	0.01467	N/A
S	375	L	0.01314	N/A
S	375	M	0.01426	N/A
S	375	N	0.00238	N/A
S	375	P	0.00446	N/A
S	375	Q	0.02635	N/A
S	375	R	0.21545	N/A
S	375	T	0.00273	0.008
S	375	V	0.00233	N/A
S	375	W	0.06791	N/A
S	375	Y	0.01159	N/A
T	376	A	0.02144	N/A
T	376	C	0.00698	N/A
T	376	D	0.01986	N/A
T	376	E	0.02383	N/A
T	376	F	0.00126	N/A
T	376	G	0.03342	N/A
T	376	H	0.00307	N/A
T	376	I	0.01561	N/A
T	376	K	0.05887	N/A
T	376	L	0.01394	N/A
T	376	M	0.00114	N/A
T	376	N	0.03772	N/A
T	376	P	0.02031	N/A
T	376	Q	0.03373	N/A
T	376	R	0.06351	N/A
T	376	S	0.00849	0.009
T	376	V	0.00074	N/A
T	376	W	0.03163	N/A
T	376	Y	0.03054	N/A
F	377	A	0.02775	N/A
F	377	C	0.02068	N/A
F	377	D	0.01475	N/A
F	377	E	0.09125	N/A
F	377	G	0.05879	N/A
F	377	H	0.01941	N/A
F	377	I	0.00584	N/A
F	377	K	0.00088	N/A
F	377	L	0.02136	0.012
F	377	M	0.05524	N/A
F	377	N	0.00682	N/A
F	377	P	0.00485	N/A
F	377	Q	0.08004	N/A
F	377	R	0.01368	N/A
F	377	S	0.00949	N/A
F	377	T	0.0141	N/A
F	377	V	0.00267	N/A
F	377	W	0.0139	N/A
F	377	Y	0.01034	N/A
K	378	A	0.21005	N/A
K	378	C	0.19196	N/A
K	378	D	0.17889	N/A
K	378	E	0.13185	N/A
K	378	F	0.26141	N/A
K	378	G	0.2292	N/A
K	378	H	0.20358	N/A
K	378	I	0.1544	N/A
K	378	L	0.15508	N/A
K	378	M	0.16746	0.014
K	378	N	0.15477	0.043
K	378	P	0.20011	N/A
K	378	Q	0.07489	0.028
K	378	R	0.06537	0.011
K	378	S	0.17551	N/A
K	378	T	0.17038	N/A
K	378	V	0.17478	N/A
K	378	W	0.1342	N/A
K	378	Y	0.14834	N/A
C	379	A	0.00023	N/A
C	379	D	0.01115	N/A
C	379	E	0.03598	N/A
C	379	F	0.01916	N/A
C	379	G	0.01308	N/A
C	379	H	0.01154	N/A
C	379	I	0.02057	N/A
C	379	K	0.00937	N/A
C	379	L	0.01081	N/A
C	379	M	0.00732	N/A
C	379	N	0.00227	N/A
C	379	P	0.00935	N/A
C	379	Q	0.01451	N/A
C	379	R	0.0125	N/A
C	379	S	0.01666	N/A
C	379	T	0.03364	N/A
C	379	V	0.01463	N/A
C	379	W	0.00456	N/A
C	379	Y	0.0223	N/A
Y	380	A	0.04321	N/A
Y	380	C	0.03465	N/A
Y	380	D	0.00523	N/A
Y	380	E	0.01565	N/A
Y	380	F	0.01613	N/A
Y	380	G	0.04898	N/A
Y	380	H	0.01508	N/A
Y	380	I	0.02953	N/A
Y	380	K	0.01425	N/A
Y	380	L	0.01092	N/A
Y	380	M	0.00557	N/A
Y	380	N	0.00957	N/A
Y	380	P	0.04364	N/A
Y	380	Q	0.00293	N/A
Y	380	R	0.00047	N/A
Y	380	S	0.04058	N/A
Y	380	T	0.02979	N/A
Y	380	V	0.03725	N/A
Y	380	W	0.04114	N/A
G	381	A	0.01337	N/A
G	381	C	0.0372	N/A
G	381	D	0.08178	N/A
G	381	E	0.01119	N/A
G	381	F	0.02016	N/A
G	381	H	0.01434	N/A
G	381	I	0.01143	N/A
G	381	K	0.06723	0.034
G	381	L	0.04178	N/A
G	381	M	0.10718	N/A
G	381	N	0.0726	N/A
G	381	P	0.02213	N/A
G	381	Q	0.02519	N/A
G	381	R	0.22633	0.035
G	381	S	0.03699	N/A
G	381	T	0.04823	N/A
G	381	V	0.01377	N/A
G	381	W	0.24414	N/A
G	381	Y	0.00255	N/A
V	382	A	0.0036	N/A
V	382	C	0.00126	N/A
V	382	D	0.02211	N/A
V	382	E	0.00175	N/A
V	382	F	0.01259	N/A
V	382	G	0.00804	N/A
V	382	H	0.0206	N/A
V	382	I	0.01163	N/A
V	382	K	0.07524	N/A
V	382	L	0.0134	N/A
V	382	M	0.01229	N/A
V	382	N	0.00327	N/A
V	382	P	0.0016	N/A
V	382	Q	0.02138	N/A
V	382	R	0.17776	N/A
V	382	S	0.0016	N/A
V	382	T	0.00399	N/A
V	382	W	0.26394	N/A
V	382	Y	0.14426	N/A
S	383	A	0.02553	0.009
S	383	C	0.00661	N/A
S	383	D	0.01668	0.038
S	383	E	0.0114	N/A
S	383	F	0.39824	N/A
S	383	G	0.04555	N/A
S	383	H	0.15392	N/A
S	383	I	0.02805	0.032
S	383	K	0.13155	N/A
S	383	L	0.0955	0.041
S	383	M	0.01001	N/A
S	383	N	0.01217	N/A
S	383	P	0.00337	0.008
S	383	Q	0.05168	N/A
S	383	R	0.25484	N/A
S	383	T	0.0016	N/A
S	383	V	0.03258	N/A
S	383	W	0.2483	N/A
S	383	Y	0.33083	0.02
P	384	A	0.04067	0.009
P	384	C	0.03195	N/A
P	384	D	0.02195	N/A
P	384	E	0.01292	N/A
P	384	F	0.02602	N/A
P	384	G	0.04151	N/A
P	384	H	0.02571	0.021
P	384	I	0.02357	0.009
P	384	K	0.03522	N/A
P	384	L	0.03695	0.009
P	384	M	0.03059	N/A
P	384	N	0.01977	N/A
P	384	Q	0.00606	N/A
P	384	R	0.0326	0.057
P	384	S	0.0287	0.008
P	384	T	0.03129	0.009
P	384	V	0.02738	N/A
P	384	W	0.0194	N/A
P	384	Y	0.05162	N/A
T	385	A	0.02399	0.036
T	385	C	0.00452	N/A
T	385	D	0.04208	N/A
T	385	E	0.04346	N/A
T	385	F	0.02252	N/A
T	385	G	0.03027	0.034
T	385	H	0.03956	N/A
T	385	I	0.00138	N/A
T	385	K	0.09378	N/A
T	385	L	0.00117	N/A
T	385	M	0.00926	N/A
T	385	N	0.05605	N/A
T	385	P	0.03943	N/A
T	385	Q	0.03292	N/A
T	385	R	0.14217	N/A
T	385	S	0.0144	0.01
T	385	V	0.00511	N/A
T	385	W	0.07915	N/A
T	385	Y	0.06241	N/A
K	386	A	0.09818	N/A
K	386	C	0.10618	N/A
K	386	D	0.12724	0.038
K	386	E	0.11021	N/A
K	386	F	0.086	N/A
K	386	G	0.03884	0.037
K	386	H	0.04191	N/A
K	386	I	0.08827	N/A
K	386	L	0.11258	0.01
K	386	M	0.11811	N/A
K	386	N	0.11595	N/A
K	386	P	0.10569	N/A
K	386	Q	0.05781	0.011
K	386	R	0.10418	N/A
K	386	S	0.09534	N/A
K	386	T	0.09083	0.016
K	386	V	0.09104	N/A
K	386	W	0.0894	N/A
K	386	Y	0.06885	N/A
D	389	C	0.00077	N/A
D	389	H	0.00463	N/A
D	389	I	0.00069	N/A
D	389	K	0.00036	N/A
D	389	M	8e-05	N/A
D	389	N	0.00026	0.011
D	389	Q	0.0027	N/A
D	389	R	0.01783	N/A
D	389	S	0.00084	0.01
D	389	T	0.00084	0.009
D	389	V	0.00091	N/A
D	389	W	0.00527	N/A
L	390	C	0.00689	N/A
L	390	D	0.00263	N/A
L	390	E	0.01204	N/A
L	390	F	0.05049	N/A
L	390	H	0.01348	N/A
L	390	I	0.00525	0.008
L	390	K	0.00077	N/A
L	390	M	0.00052	N/A
L	390	N	0.00257	0.01
L	390	P	0.00241	N/A
L	390	Q	0.00054	N/A
L	390	R	0.03157	N/A
L	390	S	0.003	N/A
L	390	T	0.00606	N/A
L	390	V	0.00938	0.009
L	390	W	0.02253	N/A
L	390	Y	0.034	N/A
F	392	D	0.00144	N/A
F	392	E	0.00021	N/A
F	392	H	0.00214	N/A
F	392	K	0.00569	N/A
F	392	L	0.00162	0.01
F	392	M	9e-05	N/A
F	392	N	0.00118	N/A
F	392	Q	0.00049	N/A
F	392	R	0.0112	N/A
F	392	W	0.00413	N/A
F	392	Y	0.00092	0.013
R	403	D	0.09216	N/A
R	403	E	0.10574	N/A
R	403	F	0.09132	N/A
R	403	H	0.05889	N/A
R	403	I	0.07997	N/A
R	403	K	0.11725	0.009
R	403	L	0.0882	N/A
R	403	M	0.12548	N/A
R	403	N	0.09119	N/A
R	403	Q	0.13664	N/A
R	403	W	0.11995	N/A
R	403	Y	0.08823	N/A
G	404	A	0.00245	N/A
G	404	C	0.00497	N/A
G	404	D	0.04541	N/A
G	404	E	0.02679	N/A
G	404	F	0.17013	N/A
G	404	H	0.09706	N/A
G	404	I	0.00657	N/A
G	404	K	0.2539	N/A
G	404	L	0.03949	N/A
G	404	M	0.07098	N/A
G	404	N	0.03903	N/A
G	404	P	0.00297	N/A
G	404	Q	0.04213	N/A
G	404	R	0.07157	N/A
G	404	S	0.00333	N/A
G	404	T	0.00935	N/A
G	404	V	0.00913	N/A
G	404	W	0.28854	N/A
G	404	Y	0.21104	N/A
D	405	A	0.06086	0.009
D	405	C	0.04648	N/A
D	405	E	0.09324	N/A
D	405	F	0.05231	N/A
D	405	G	0.05208	N/A
D	405	H	0.0691	N/A
D	405	I	0.02442	N/A
D	405	K	0.11112	N/A
D	405	L	0.00426	0.003
D	405	M	0.00444	N/A
D	405	N	0.01825	0.038
D	405	P	0.05757	N/A
D	405	Q	0.08313	N/A
D	405	R	0.1246	N/A
D	405	S	0.04931	0.027
D	405	T	0.0366	N/A
D	405	V	0.04651	N/A
D	405	W	0.07383	N/A
D	405	Y	0.06304	N/A
E	406	A	0.00074	N/A
E	406	C	0.0002	N/A
E	406	D	0.00187	N/A
E	406	F	0.01532	N/A
E	406	G	0.00074	N/A
E	406	H	0.01814	N/A
E	406	I	0.00225	N/A
E	406	K	0.00489	N/A
E	406	L	0.00394	N/A
E	406	M	0.00409	N/A
E	406	N	0.00392	N/A
E	406	P	0.00051	N/A
E	406	Q	0.00291	N/A
E	406	R	0.03223	N/A
E	406	S	0.00074	N/A
E	406	T	0.00022	N/A
E	406	V	2e-05	N/A
E	406	W	0.01369	N/A
E	406	Y	0.01458	N/A
V	407	A	0.00081	N/A
V	407	C	0.00027	N/A
V	407	D	0.00138	N/A
V	407	E	0.00077	N/A
V	407	F	0.00418	N/A
V	407	G	0.00156	N/A
V	407	H	0.00111	N/A
V	407	I	0.00422	N/A
V	407	K	0.00454	N/A
V	407	L	0.00464	N/A
V	407	M	0.00156	N/A
V	407	N	0.00231	N/A
V	407	P	0.00216	N/A
V	407	Q	0.00094	N/A
V	407	R	0.00074	N/A
V	407	S	0.00127	N/A
V	407	T	0.00122	N/A
V	407	W	0.01155	N/A
V	407	Y	0.01075	N/A
R	408	A	0.0392	N/A
R	408	C	0.03934	N/A
R	408	D	0.07977	N/A
R	408	E	0.00482	N/A
R	408	F	0.11546	N/A
R	408	G	0.02483	0.034
R	408	H	0.00368	0.012
R	408	I	0.06575	N/A
R	408	K	0.15112	0.009
R	408	L	0.09878	N/A
R	408	M	0.01222	N/A
R	408	N	0.02226	N/A
R	408	P	0.02624	N/A
R	408	Q	0.02533	N/A
R	408	S	0.08439	0.031
R	408	T	0.06593	0.03
R	408	V	0.0894	N/A
R	408	W	0.08884	N/A
R	408	Y	0.00741	N/A
Q	409	A	0.00788	N/A
Q	409	C	0.01181	N/A
Q	409	D	0.0233	N/A
Q	409	E	0.00238	N/A
Q	409	F	0.18025	N/A
Q	409	G	0.00278	N/A
Q	409	H	0.12705	N/A
Q	409	I	0.01232	N/A
Q	409	K	0.01474	N/A
Q	409	L	0.0239	N/A
Q	409	M	0.05477	N/A
Q	409	N	0.02295	N/A
Q	409	P	0.00495	N/A
Q	409	R	0.13942	N/A
Q	409	S	0.00568	N/A
Q	409	T	0.00956	N/A
Q	409	V	0.01222	N/A
Q	409	W	0.25103	N/A
Q	409	Y	0.29065	N/A
A	411	C	0.00086	N/A
A	411	D	0.00077	N/A
A	411	E	0.00065	N/A
A	411	F	0.00984	N/A
A	411	H	0.01137	N/A
A	411	I	0.00224	N/A
A	411	K	0.00233	N/A
A	411	L	0.00846	N/A
A	411	M	0.00233	N/A
A	411	N	0.00055	N/A
A	411	P	0.00081	N/A
A	411	Q	0.00017	N/A
A	411	R	0.00125	N/A
A	411	S	0.00062	N/A
A	411	T	0.00087	N/A
A	411	V	0.00144	N/A
A	411	W	0.00371	N/A
A	411	Y	0.00768	N/A
P	412	A	0.00214	N/A
P	412	C	0.00145	N/A
P	412	D	0.00851	N/A
P	412	E	0.02435	N/A
P	412	F	0.03775	N/A
P	412	G	0.00551	N/A
P	412	H	0.02191	N/A
P	412	I	0.01553	N/A
P	412	K	0.25817	N/A
P	412	L	0.00578	N/A
P	412	M	0.02839	N/A
P	412	N	0.00206	N/A
P	412	Q	0.01192	N/A
P	412	R	0.21559	N/A
P	412	S	0.00442	N/A
P	412	T	0.00652	N/A
P	412	V	0.00247	N/A
P	412	W	0.18852	N/A
P	412	Y	0.09945	N/A
G	413	A	0.00139	0.01
G	413	C	0.00448	0.009
G	413	D	0.03658	N/A
G	413	E	0.04662	N/A
G	413	F	0.22673	N/A
G	413	H	0.15971	N/A
G	413	I	0.01756	N/A
G	413	K	0.0833	0.009
G	413	L	0.03274	0.01
G	413	M	0.00473	N/A
G	413	N	0.00934	N/A
G	413	P	0.00476	N/A
G	413	Q	0.01587	N/A
G	413	R	0.03067	0.009
G	413	S	0.00333	N/A
G	413	T	0.01515	N/A
G	413	V	0.00213	N/A
G	413	W	0.25313	N/A
G	413	Y	0.21129	N/A
Q	414	A	0.01	N/A
Q	414	C	0.01047	N/A
Q	414	D	0.00276	N/A
Q	414	E	0.00761	N/A
Q	414	F	0.02896	N/A
Q	414	G	0.01131	N/A
Q	414	H	0.02439	N/A
Q	414	I	0.01285	N/A
Q	414	K	0.00439	N/A
Q	414	L	0.01019	N/A
Q	414	M	0.00727	N/A
Q	414	N	0.00243	N/A
Q	414	P	0.01026	N/A
Q	414	R	0.04465	N/A
Q	414	S	0.01	N/A
Q	414	T	0.00793	N/A
Q	414	V	0.00776	N/A
Q	414	W	0.02951	N/A
Q	414	Y	0.03383	N/A
T	415	A	0.06628	0.009
T	415	C	0.03989	N/A
T	415	D	0.05553	N/A
T	415	E	0.15409	N/A
T	415	F	0.01703	N/A
T	415	G	0.09475	N/A
T	415	H	0.01018	N/A
T	415	I	0.0338	N/A
T	415	K	0.00846	N/A
T	415	L	0.01749	N/A
T	415	M	0.02219	N/A
T	415	N	0.05453	N/A
T	415	P	0.03983	N/A
T	415	Q	0.06957	N/A
T	415	R	0.0556	N/A
T	415	S	0.00485	0.009
T	415	V	0.02083	N/A
T	415	W	0.00409	N/A
T	415	Y	0.02515	N/A
G	416	A	0.01405	N/A
G	416	C	0.01975	N/A
G	416	D	0.04392	N/A
G	416	E	0.13687	N/A
G	416	F	0.11976	N/A
G	416	H	0.06461	N/A
G	416	I	0.0252	N/A
G	416	K	0.02818	N/A
G	416	L	0.01844	N/A
G	416	M	0.00455	N/A
G	416	N	0.02633	N/A
G	416	P	0.04066	N/A
G	416	Q	0.03867	N/A
G	416	R	0.27239	N/A
G	416	S	0.03383	N/A
G	416	T	0.03961	N/A
G	416	V	0.01979	N/A
G	416	W	0.25929	N/A
G	416	Y	0.1284	N/A
K	417	A	0.27502	0.065
K	417	C	0.25456	N/A
K	417	D	0.19951	N/A
K	417	E	0.19448	0.15
K	417	F	0.32032	N/A
K	417	G	0.28492	N/A
K	417	H	0.07053	N/A
K	417	I	0.24926	N/A
K	417	L	0.26254	N/A
K	417	M	0.28833	0.065
K	417	N	0.15707	0.069
K	417	P	0.28649	N/A
K	417	Q	0.15049	0.07
K	417	R	0.0194	N/A
K	417	S	0.273	0.068
K	417	T	0.273	0.069
K	417	V	0.27415	N/A
K	417	W	0.38574	N/A
K	417	Y	0.44782	N/A
D	420	A	0.075	0.064
D	420	C	0.02856	N/A
D	420	E	0.00777	N/A
D	420	F	0.47919	N/A
D	420	H	0.22196	N/A
D	420	I	0.04842	N/A
D	420	K	0.03243	N/A
D	420	L	0.08207	N/A
D	420	M	0.05225	N/A
D	420	N	0.01232	N/A
D	420	P	0.0622	N/A
D	420	Q	0.0335	N/A
D	420	R	0.011	N/A
D	420	S	0.05471	0.034
D	420	T	0.05018	N/A
D	420	V	0.05725	N/A
D	420	W	0.3161	N/A
D	420	Y	0.50396	N/A
Y	421	C	0.17027	N/A
Y	421	D	0.34043	N/A
Y	421	E	0.28965	N/A
Y	421	F	0.23415	0.009
Y	421	H	0.27721	N/A
Y	421	I	0.33069	N/A
Y	421	K	0.2145	N/A
Y	421	L	0.33785	N/A
Y	421	M	0.30979	N/A
Y	421	N	0.34006	N/A
Y	421	P	0.04166	N/A
Y	421	Q	0.28042	N/A
Y	421	R	0.09439	N/A
Y	421	T	0.06177	N/A
Y	421	V	0.06177	N/A
Y	421	W	0.14754	N/A
P	426	D	0.0003	N/A
P	426	F	0.00077	N/A
P	426	H	0.0019	N/A
P	426	I	0.00021	N/A
P	426	N	0.00051	N/A
P	426	V	0.00021	N/A
P	426	W	0.00135	N/A
P	426	Y	0.00474	N/A
D	427	A	0.02256	0.008
D	427	C	0.02053	N/A
D	427	E	0.00257	N/A
D	427	F	0.01286	N/A
D	427	G	0.02673	0.009
D	427	H	0.00092	0.009
D	427	I	0.01173	N/A
D	427	K	0.01237	0.009
D	427	L	0.01828	N/A
D	427	M	0.01255	N/A
D	427	N	0.00879	0.01
D	427	P	0.02171	N/A
D	427	Q	0.00358	N/A
D	427	R	0.00904	N/A
D	427	S	0.01511	0.008
D	427	T	0.01562	N/A
D	427	V	0.02439	0.009
D	427	W	0.00366	N/A
D	427	Y	0.01305	0.009
D	428	A	0.01855	0.011
D	428	C	0.00558	N/A
D	428	E	0.04166	N/A
D	428	F	0.03185	N/A
D	428	G	0.02698	0.01
D	428	H	0.03111	N/A
D	428	I	0.02692	N/A
D	428	K	0.0255	N/A
D	428	L	0.01141	N/A
D	428	M	0.01535	N/A
D	428	N	0.00431	N/A
D	428	P	0.01674	N/A
D	428	Q	0.04291	N/A
D	428	R	0.0728	N/A
D	428	S	0.01028	N/A
D	428	T	0.00692	N/A
D	428	V	0.03941	N/A
D	428	W	0.06158	N/A
D	428	Y	0.04284	N/A
F	429	C	0.00535	N/A
F	429	D	0.00231	N/A
F	429	E	0.00231	N/A
F	429	G	0.0003	N/A
F	429	H	0.00231	N/A
F	429	I	0.00072	N/A
F	429	K	0.00535	N/A
F	429	P	0.0034	N/A
F	429	R	0.00535	N/A
F	429	S	0.00231	N/A
F	429	T	0.00252	N/A
F	429	V	0.00072	N/A
F	429	W	0.00535	N/A
F	429	Y	0.00231	N/A
T	430	A	0.0241	0.009
T	430	C	0.03031	N/A
T	430	D	0.05311	N/A
T	430	E	0.01689	N/A
T	430	F	0.08102	N/A
T	430	G	0.00984	N/A
T	430	H	0.06875	N/A
T	430	I	0.06822	0.009
T	430	K	0.159	N/A
T	430	L	0.0555	N/A
T	430	M	0.11476	0.009
T	430	N	0.03895	N/A
T	430	P	0.01506	N/A
T	430	Q	0.06031	N/A
T	430	R	0.07258	0.012
T	430	S	0.01206	0.01
T	430	V	0.00545	0.008
T	430	W	0.41898	N/A
T	430	Y	0.04044	N/A
A	435	C	0.00569	N/A
A	435	D	0.01505	N/A
A	435	E	0.00135	N/A
A	435	F	0.0006	N/A
A	435	G	0.0003	N/A
A	435	H	0.07152	N/A
A	435	I	0.00955	N/A
A	435	K	0.00812	N/A
A	435	L	0.01264	N/A
A	435	M	0.00788	N/A
A	435	N	0.01486	N/A
A	435	P	0.00102	N/A
A	435	Q	0.00131	N/A
A	435	R	0.00746	N/A
A	435	S	0.00305	0.009
A	435	T	0.00321	0.009
A	435	V	0.00338	N/A
A	435	W	0.11109	N/A
A	435	Y	0.0006	N/A
W	436	A	0.02597	N/A
W	436	C	0.02339	N/A
W	436	D	0.03588	N/A
W	436	E	0.11627	N/A
W	436	F	0.00536	N/A
W	436	H	0.01994	N/A
W	436	I	0.03554	N/A
W	436	K	0.21822	N/A
W	436	L	0.04939	N/A
W	436	M	0.09881	N/A
W	436	N	0.03401	N/A
W	436	P	0.02435	N/A
W	436	Q	0.11412	N/A
W	436	R	0.51484	N/A
W	436	S	0.02426	N/A
W	436	T	0.03849	N/A
W	436	V	0.03849	N/A
W	436	Y	0.00106	N/A
N	437	A	0.00061	N/A
N	437	C	0.0005	N/A
N	437	D	0.00737	N/A
N	437	E	0.00273	N/A
N	437	F	0.00415	N/A
N	437	H	0.00347	N/A
N	437	I	0.00165	N/A
N	437	K	0.00471	N/A
N	437	L	0.00092	N/A
N	437	M	0.00147	N/A
N	437	P	0.00038	N/A
N	437	Q	0.00227	N/A
N	437	R	0.00989	N/A
N	437	S	0.00041	N/A
N	437	T	0.00096	N/A
N	437	V	0.00132	N/A
N	437	W	0.0375	N/A
N	437	Y	0.00471	N/A
S	438	E	0.00293	N/A
S	438	F	0.00083	N/A
S	438	G	0.00054	N/A
S	438	H	0.00055	N/A
S	438	I	0.0006	N/A
S	438	K	0.00057	N/A
S	438	L	0.00056	N/A
S	438	M	0.00044	N/A
S	438	P	4e-05	N/A
S	438	Q	0.00053	N/A
S	438	R	0.00026	N/A
S	438	T	0.0003	N/A
S	438	W	0.00213	N/A
S	438	Y	0.00083	N/A
N	439	A	0.00102	N/A
N	439	C	0.00293	N/A
N	439	D	0.00268	N/A
N	439	E	0.00668	N/A
N	439	F	0.00213	N/A
N	439	G	0.00273	N/A
N	439	H	0.01384	N/A
N	439	I	0.0033	N/A
N	439	K	0.01018	N/A
N	439	L	0.00255	N/A
N	439	M	0.0032	N/A
N	439	P	0.00477	N/A
N	439	Q	0.01799	N/A
N	439	R	0.00738	N/A
N	439	S	0.00421	N/A
N	439	T	0.0039	N/A
N	439	V	0.00357	N/A
N	439	W	0.02539	N/A
N	439	Y	0.01834	N/A
N	440	A	0.02084	N/A
N	440	C	0.06747	N/A
N	440	D	0.10963	0.04
N	440	E	0.18531	0.027
N	440	F	0.41067	0.043
N	440	G	0.0351	N/A
N	440	H	0.30864	0.009
N	440	I	0.14425	0.047
N	440	K	0.23898	0.047
N	440	L	0.21685	N/A
N	440	M	0.18674	N/A
N	440	P	0.08328	N/A
N	440	Q	0.17837	N/A
N	440	R	0.3873	0.016
N	440	S	0.01407	0.009
N	440	T	0.03451	0.023
N	440	V	0.06888	N/A
N	440	W	0.45744	N/A
N	440	Y	0.43717	0.025
L	441	A	0.01163	N/A
L	441	C	0.00604	N/A
L	441	D	0.02897	N/A
L	441	E	0.01713	N/A
L	441	F	0.13204	0.008
L	441	G	0.01595	N/A
L	441	H	0.08837	0.012
L	441	I	0.00265	0.008
L	441	K	0.02349	N/A
L	441	M	0.00918	N/A
L	441	N	0.00668	N/A
L	441	P	0.02344	N/A
L	441	Q	0.01883	N/A
L	441	R	0.11905	N/A
L	441	S	0.00608	0.047
L	441	T	0.00795	N/A
L	441	V	0.00947	0.009
L	441	W	0.0802	N/A
L	441	Y	0.18408	N/A
D	442	C	0.00074	N/A
D	442	E	0.01957	N/A
D	442	F	0.25576	N/A
D	442	G	0.00215	N/A
D	442	H	0.20426	N/A
D	442	I	0.01527	N/A
D	442	K	0.0318	N/A
D	442	L	0.02949	N/A
D	442	M	0.03843	N/A
D	442	N	0.03688	N/A
D	442	P	0.00387	N/A
D	442	Q	0.0447	N/A
D	442	R	0.00419	N/A
D	442	S	0.00056	N/A
D	442	T	0.00545	N/A
D	442	V	0.00565	N/A
D	442	W	0.29722	N/A
D	442	Y	0.33725	N/A
S	443	C	0.0003	N/A
S	443	R	0.01602	N/A
S	443	W	0.00113	N/A
S	443	Y	0.00543	N/A
K	444	A	0.08933	N/A
K	444	C	0.08495	N/A
K	444	D	0.04982	0.094
K	444	E	0.25511	0.105
K	444	F	0.43125	0.102
K	444	G	0.04686	N/A
K	444	H	0.01161	N/A
K	444	I	0.15001	0.105
K	444	L	0.12355	0.106
K	444	M	0.16267	0.093
K	444	N	0.05955	0.062
K	444	P	0.08181	N/A
K	444	Q	0.24947	0.09
K	444	R	0.3485	0.036
K	444	S	0.0822	N/A
K	444	T	0.07202	0.068
K	444	V	0.09423	N/A
K	444	W	0.41307	N/A
K	444	Y	0.48532	0.104
V	445	A	0.03855	0.062
V	445	C	0.01672	0.04
V	445	D	0.02468	N/A
V	445	E	0.00206	N/A
V	445	F	0.06673	0.034
V	445	G	0.04623	0.119
V	445	H	0.01244	0.034
V	445	I	0.02056	N/A
V	445	K	0.03163	0.075
V	445	L	0.01724	0.031
V	445	M	0.0066	N/A
V	445	N	0.00852	N/A
V	445	P	0.04475	N/A
V	445	Q	0.01242	N/A
V	445	R	0.118	N/A
V	445	S	0.01598	0.072
V	445	T	0.00361	N/A
V	445	W	0.18743	N/A
V	445	Y	0.12182	0.069
G	446	A	0.02416	0.03
G	446	C	0.01448	0.069
G	446	D	0.04454	0.05
G	446	E	0.11058	N/A
G	446	F	0.50657	0.073
G	446	H	0.46861	N/A
G	446	I	0.20723	N/A
G	446	K	0.49761	N/A
G	446	L	0.32614	N/A
G	446	M	0.19564	N/A
G	446	N	0.12885	0.068
G	446	P	0.00367	N/A
G	446	Q	0.07415	N/A
G	446	R	0.26671	0.099
G	446	S	0.00255	0.032
G	446	T	0.09642	0.072
G	446	V	0.12929	0.104
G	446	W	0.90817	N/A
G	446	Y	0.56517	N/A
G	447	A	0.01415	N/A
G	447	C	0.02504	N/A
G	447	D	0.06606	N/A
G	447	E	0.18097	N/A
G	447	F	0.01809	N/A
G	447	H	0.05514	N/A
G	447	I	0.05599	N/A
G	447	K	0.02587	N/A
G	447	L	0.04867	N/A
G	447	M	0.00703	N/A
G	447	N	0.06791	N/A
G	447	P	0.08261	N/A
G	447	Q	0.14381	N/A
G	447	R	0.1164	N/A
G	447	S	0.02455	N/A
G	447	T	0.05341	N/A
G	447	V	0.04082	N/A
G	447	W	0.04391	N/A
G	447	Y	0.03294	0.081
N	448	A	0.03951	N/A
N	448	C	0.03512	N/A
N	448	D	0.03576	0.075
N	448	E	0.15237	N/A
N	448	F	0.12362	N/A
N	448	G	0.04494	0.072
N	448	H	0.07343	0.027
N	448	I	0.04088	N/A
N	448	K	0.09215	0.108
N	448	L	0.07113	N/A
N	448	M	0.06734	N/A
N	448	P	0.0359	N/A
N	448	Q	0.17979	N/A
N	448	R	0.11774	0.108
N	448	S	0.03166	0.013
N	448	T	0.02466	0.039
N	448	V	0.02845	N/A
N	448	W	0.27557	N/A
N	448	Y	0.13058	0.064
Y	449	A	0.47616	0.068
Y	449	C	0.45922	0.045
Y	449	D	0.28577	0.113
Y	449	E	0.17639	N/A
Y	449	F	0.16936	0.029
Y	449	G	0.35229	N/A
Y	449	H	0.1985	0.045
Y	449	I	0.54206	N/A
Y	449	K	0.38854	N/A
Y	449	L	0.54397	0.102
Y	449	M	0.38046	N/A
Y	449	N	0.35327	0.075
Y	449	P	0.51177	N/A
Y	449	Q	0.3131	N/A
Y	449	R	0.1989	N/A
Y	449	S	0.34701	0.067
Y	449	T	0.33994	N/A
Y	449	V	0.44867	0.067
Y	449	W	0.31659	0.036
N	450	A	0.05531	N/A
N	450	C	0.0419	0.014
N	450	D	0.0183	N/A
N	450	E	0.02689	N/A
N	450	F	0.04628	N/A
N	450	G	0.06115	N/A
N	450	H	0.05592	N/A
N	450	I	0.03388	0.037
N	450	K	0.01715	N/A
N	450	L	0.0077	N/A
N	450	M	0.02626	N/A
N	450	P	0.05152	0.158
N	450	Q	0.00377	N/A
N	450	R	0.00394	0.01
N	450	S	0.05413	0.033
N	450	T	0.0459	0.165
N	450	V	0.04668	0.034
N	450	W	0.09986	N/A
N	450	Y	0.03784	N/A
Y	451	D	0.00025	N/A
Y	451	E	0.00021	N/A
Y	451	F	0.00068	N/A
Y	451	H	0.00059	0.008
Y	451	M	7e-05	N/A
Y	451	Q	0.00021	N/A
Y	451	R	0.00011	N/A
Y	451	W	0.00037	N/A
L	452	C	0.03239	N/A
L	452	D	0.00013	N/A
L	452	E	0.06483	N/A
L	452	F	0.06269	N/A
L	452	H	0.00797	N/A
L	452	I	0.02376	0.01
L	452	K	0.01798	0.124
L	452	M	0.00699	N/A
L	452	N	0.00248	N/A
L	452	P	0.01167	N/A
L	452	Q	0.04259	N/A
L	452	R	0.07224	N/A
L	452	S	0.02394	N/A
L	452	T	0.02639	0.096
L	452	V	0.03538	N/A
L	452	W	0.09357	0.129
L	452	Y	0.15532	0.086
Y	453	D	0.00536	N/A
Y	453	E	0.04405	N/A
Y	453	F	0.05533	0.026
Y	453	H	0.05212	0.02
Y	453	I	0.01331	N/A
Y	453	K	0.00178	N/A
Y	453	L	0.01439	N/A
Y	453	M	0.02544	N/A
Y	453	N	0.00682	N/A
Y	453	Q	0.02788	N/A
Y	453	R	0.04531	N/A
Y	453	W	0.04653	N/A
L	455	A	0.12059	N/A
L	455	C	0.10579	N/A
L	455	D	0.0395	N/A
L	455	E	0.09222	N/A
L	455	F	0.13367	0.067
L	455	G	0.11997	N/A
L	455	H	0.04198	N/A
L	455	I	0.07198	N/A
L	455	K	0.11553	N/A
L	455	M	0.05018	0.018
L	455	N	0.01952	N/A
L	455	P	0.12112	0.102
L	455	Q	0.10079	N/A
L	455	R	0.20788	0.205
L	455	S	0.11463	0.139
L	455	T	0.10015	N/A
L	455	V	0.1151	0.008
L	455	W	0.14437	0.114
L	455	Y	0.34753	N/A
F	456	A	0.182	N/A
F	456	C	0.21521	0.151
F	456	D	0.213	N/A
F	456	E	0.1339	N/A
F	456	G	0.17817	N/A
F	456	H	0.09233	0.1
F	456	I	0.20787	0.137
F	456	K	0.09605	N/A
F	456	L	0.22666	0.064
F	456	M	0.20287	N/A
F	456	N	0.22244	N/A
F	456	P	0.1833	N/A
F	456	Q	0.17622	N/A
F	456	R	0.0009	N/A
F	456	S	0.20594	N/A
F	456	T	0.20058	N/A
F	456	V	0.21225	0.148
F	456	W	0.00475	N/A
F	456	Y	0.10916	N/A
R	457	A	0.0014	N/A
R	457	D	0.0014	N/A
R	457	E	0.0014	N/A
R	457	F	0.0014	N/A
R	457	G	0.0014	N/A
R	457	H	0.0014	N/A
R	457	I	0.00164	N/A
R	457	L	0.0014	N/A
R	457	M	0.0014	N/A
R	457	N	0.0014	N/A
R	457	P	0.0062	N/A
R	457	Q	0.0014	N/A
R	457	S	0.0014	N/A
R	457	T	0.00164	N/A
R	457	V	0.00164	N/A
R	457	Y	0.0014	N/A
K	458	A	0.06424	N/A
K	458	C	0.06576	N/A
K	458	D	0.02842	N/A
K	458	E	0.01311	N/A
K	458	F	0.05674	N/A
K	458	G	0.07048	N/A
K	458	H	0.01267	N/A
K	458	I	0.0541	0.01
K	458	L	0.0257	N/A
K	458	M	0.0502	0.009
K	458	N	0.02944	0.009
K	458	P	0.06342	N/A
K	458	Q	0.02924	N/A
K	458	R	0.06092	0.008
K	458	S	0.05997	0.009
K	458	T	0.05389	0.009
K	458	V	0.05695	N/A
K	458	W	0.04191	N/A
K	458	Y	0.02136	N/A
S	459	A	0.00173	N/A
S	459	C	0.00174	N/A
S	459	D	0.00586	N/A
S	459	E	0.02377	N/A
S	459	F	0.0009	0.009
S	459	G	0.00293	N/A
S	459	H	0.00174	N/A
S	459	I	0.00526	N/A
S	459	K	0.00072	N/A
S	459	L	0.00586	N/A
S	459	M	0.00163	N/A
S	459	N	0.00055	N/A
S	459	P	0.00055	0.026
S	459	Q	0.02214	N/A
S	459	R	0.01128	N/A
S	459	T	0.00183	N/A
S	459	V	0.00361	N/A
S	459	W	0.00091	N/A
S	459	Y	0.00018	0.008
N	460	A	0.09104	N/A
N	460	C	0.06498	0.031
N	460	D	0.01274	0.011
N	460	E	0.00187	0.048
N	460	F	0.07458	N/A
N	460	G	0.09516	N/A
N	460	H	0.06354	0.044
N	460	I	0.06487	0.039
N	460	K	0.02594	N/A
N	460	L	0.03984	N/A
N	460	M	0.04115	N/A
N	460	P	0.05594	N/A
N	460	Q	0.06855	N/A
N	460	R	0.01044	0.036
N	460	S	0.09083	0.037
N	460	T	0.06687	0.036
N	460	V	0.06733	N/A
N	460	W	0.07076	N/A
N	460	Y	0.07431	0.059
K	462	C	0.00527	0.012
K	462	D	0.00404	N/A
K	462	E	6e-05	0.024
K	462	F	0.00476	N/A
K	462	H	0.00472	N/A
K	462	I	0.00248	0.009
K	462	L	0.00323	N/A
K	462	M	0.00255	N/A
K	462	N	0.00423	0.013
K	462	P	0.00508	N/A
K	462	Q	0.00525	0.009
K	462	R	0.01071	N/A
K	462	S	0.00332	N/A
K	462	T	0.00287	0.009
K	462	V	0.00289	0.01
K	462	W	0.00476	N/A
K	462	Y	0.00479	N/A
E	465	A	0.01566	N/A
E	465	C	0.01211	N/A
E	465	D	0.00441	0.01
E	465	F	0.07833	N/A
E	465	G	0.01664	0.008
E	465	H	0.03796	0.009
E	465	I	0.00843	N/A
E	465	K	0.00436	N/A
E	465	L	0.00669	N/A
E	465	M	0.00721	N/A
E	465	N	0.00094	N/A
E	465	P	0.01511	N/A
E	465	Q	0.00176	N/A
E	465	R	0.00836	N/A
E	465	S	0.00869	N/A
E	465	T	0.00495	N/A
E	465	V	0.01274	N/A
E	465	W	0.04089	N/A
E	465	Y	0.12287	N/A
R	466	A	0.01064	N/A
R	466	C	0.00887	N/A
R	466	D	0.00595	N/A
R	466	E	0.00019	N/A
R	466	F	0.00637	N/A
R	466	G	0.01339	N/A
R	466	H	0.00635	N/A
R	466	I	0.0051	N/A
R	466	K	0.005	0.009
R	466	L	0.00703	N/A
R	466	M	0.00759	N/A
R	466	N	0.00752	N/A
R	466	P	0.00618	N/A
R	466	Q	0.00442	0.01
R	466	S	0.00837	N/A
R	466	T	0.00703	N/A
R	466	V	0.00704	N/A
R	466	W	0.00091	N/A
R	466	Y	0.00639	N/A
D	467	A	0.00118	N/A
D	467	C	0.00095	N/A
D	467	E	0.0025	N/A
D	467	F	0.00015	N/A
D	467	G	0.00176	N/A
D	467	H	0.00015	N/A
D	467	I	9e-05	N/A
D	467	K	0.00028	N/A
D	467	L	0.00012	N/A
D	467	M	0.00148	N/A
D	467	N	0.00017	N/A
D	467	P	0.00119	N/A
D	467	Q	0.00425	N/A
D	467	R	0.00229	N/A
D	467	S	0.00094	N/A
D	467	T	0.00033	N/A
D	467	V	0.00034	N/A
D	467	W	0.00306	N/A
D	467	Y	0.00064	N/A
I	468	A	0.01378	N/A
I	468	C	0.01295	N/A
I	468	D	0.00707	N/A
I	468	E	0.00933	N/A
I	468	F	0.01217	N/A
I	468	G	0.01482	N/A
I	468	H	0.00905	N/A
I	468	K	0.0053	N/A
I	468	L	0.01048	0.009
I	468	M	0.01066	0.009
I	468	N	0.01105	0.011
I	468	P	0.00352	N/A
I	468	Q	0.00614	N/A
I	468	R	7e-05	0.009
I	468	S	0.00721	0.009
I	468	T	0.00622	0.009
I	468	V	0.00815	0.008
I	468	W	0.00121	N/A
I	468	Y	0.01216	N/A
S	469	A	0.0005	0.008
S	469	C	0.00562	N/A
S	469	D	0.0093	N/A
S	469	E	0.00435	N/A
S	469	F	0.00799	N/A
S	469	G	0.0022	N/A
S	469	H	0.01173	N/A
S	469	I	0.00163	N/A
S	469	K	0.00147	N/A
S	469	L	0.00422	N/A
S	469	M	0.00586	N/A
S	469	N	0.00262	N/A
S	469	P	0.00161	N/A
S	469	Q	0.00831	N/A
S	469	R	0.00198	N/A
S	469	T	0.00482	N/A
S	469	V	0.00142	N/A
S	469	W	0.01448	N/A
S	469	Y	0.03181	N/A
T	470	A	0.07705	0.009
T	470	C	0.05545	N/A
T	470	D	0.02237	N/A
T	470	E	0.04797	N/A
T	470	F	0.13408	N/A
T	470	G	0.08186	N/A
T	470	H	0.01461	N/A
T	470	I	0.06303	0.009
T	470	K	0.06837	0.034
T	470	L	0.06755	N/A
T	470	M	0.08637	N/A
T	470	N	0.03292	0.028
T	470	P	0.05881	N/A
T	470	Q	0.01651	N/A
T	470	R	0.34843	0.032
T	470	S	0.04461	0.01
T	470	V	0.04175	N/A
T	470	W	0.07408	N/A
T	470	Y	0.12245	N/A
E	471	A	0.00341	0.009
E	471	C	0.00341	N/A
E	471	D	0.00233	0.008
E	471	F	0.00067	N/A
E	471	G	0.00704	0.008
E	471	H	0.00028	N/A
E	471	I	0.00617	N/A
E	471	K	0.00248	0.009
E	471	L	0.00081	N/A
E	471	M	0.00161	N/A
E	471	N	0.00162	N/A
E	471	P	0.00088	N/A
E	471	Q	0.0026	0.008
E	471	R	0.01484	N/A
E	471	S	0.00248	N/A
E	471	T	0.00747	N/A
E	471	V	0.00192	N/A
E	471	W	0.00265	N/A
E	471	Y	0.0002	N/A
I	472	A	0.00882	N/A
I	472	C	0.00193	N/A
I	472	D	0.03028	N/A
I	472	E	0.03429	N/A
I	472	F	0.07713	0.042
I	472	G	0.01169	N/A
I	472	H	0.00933	N/A
I	472	K	0.00738	N/A
I	472	L	0.00844	0.008
I	472	M	0.00692	N/A
I	472	N	0.01167	0.051
I	472	P	0.00717	0.015
I	472	Q	0.0464	N/A
I	472	R	0.06146	N/A
I	472	S	0.00069	N/A
I	472	T	0.00356	0.01
I	472	V	0.00782	0.009
I	472	W	0.07996	N/A
I	472	Y	0.1435	N/A
Y	473	C	0.02036	0.154
Y	473	D	0.12924	N/A
Y	473	E	0.03076	N/A
Y	473	F	0.1305	0.009
Y	473	H	0.13058	0.011
Y	473	I	0.01078	0.115
Y	473	K	0.13122	N/A
Y	473	L	0.06717	N/A
Y	473	M	0.04821	N/A
Y	473	N	0.12956	0.145
Y	473	Q	0.03989	N/A
Y	473	R	0.05955	N/A
Y	473	S	0.01081	N/A
Y	473	T	0.01077	N/A
Y	473	V	0.01077	0.115
Y	473	W	0.07532	0.011
Q	474	A	0.00232	N/A
Q	474	C	0.00253	N/A
Q	474	D	0.00359	N/A
Q	474	E	0.00254	N/A
Q	474	F	0.00232	N/A
Q	474	G	0.00177	N/A
Q	474	H	0.00232	N/A
Q	474	I	0.00258	N/A
Q	474	K	0.00318	0.009
Q	474	L	0.00256	N/A
Q	474	M	0.00389	N/A
Q	474	N	0.00409	N/A
Q	474	P	0.00368	N/A
Q	474	R	0.00427	0.009
Q	474	S	0.00258	N/A
Q	474	T	0.00256	N/A
Q	474	V	0.00256	N/A
Q	474	W	0.0043	N/A
Q	474	Y	0.00232	N/A
A	475	C	0.04427	N/A
A	475	D	0.04419	N/A
A	475	E	0.2738	N/A
A	475	F	0.24324	0.091
A	475	G	0.0399	0.024
A	475	H	0.09692	N/A
A	475	I	0.20464	N/A
A	475	K	0.0564	0.133
A	475	L	0.02108	N/A
A	475	M	0.08821	N/A
A	475	N	0.06061	0.164
A	475	P	0.00659	N/A
A	475	Q	0.00211	N/A
A	475	R	0.27348	N/A
A	475	S	0.09085	N/A
A	475	T	0.12772	N/A
A	475	V	0.08823	0.026
A	475	W	0.81723	N/A
A	475	Y	0.27736	N/A
G	476	A	0.03955	N/A
G	476	C	0.04803	N/A
G	476	D	0.07076	N/A
G	476	E	0.07474	N/A
G	476	F	0.5356	N/A
G	476	H	0.13541	N/A
G	476	I	0.04771	N/A
G	476	K	0.05504	N/A
G	476	L	0.05985	N/A
G	476	M	0.0753	N/A
G	476	N	0.10096	N/A
G	476	P	0.04548	N/A
G	476	Q	0.14383	N/A
G	476	R	0.28432	N/A
G	476	S	0.06627	N/A
G	476	T	0.03719	N/A
G	476	V	0.10337	N/A
G	476	W	0.08982	N/A
G	476	Y	1.33066	N/A
S	477	A	0.03824	0.008
S	477	C	0.02425	0.009
S	477	D	0.02042	N/A
S	477	E	0.04863	N/A
S	477	F	0.06472	N/A
S	477	G	0.05018	0.01
S	477	H	0.10902	N/A
S	477	I	0.00602	0.01
S	477	K	0.0798	N/A
S	477	L	0.01168	N/A
S	477	M	0.00108	N/A
S	477	N	0.05405	N/A
S	477	P	0.18352	N/A
S	477	Q	0.02977	N/A
S	477	R	0.10591	N/A
S	477	T	0.00206	N/A
S	477	V	0.0185	0.01
S	477	W	0.12717	N/A
S	477	Y	0.11022	N/A
T	478	A	0.02592	0.009
T	478	C	0.00562	N/A
T	478	D	0.02551	N/A
T	478	E	0.0155	N/A
T	478	F	0.06334	N/A
T	478	G	0.02606	N/A
T	478	H	0.07674	N/A
T	478	I	0.01625	N/A
T	478	K	0.04243	N/A
T	478	L	0.00102	0.008
T	478	M	0.00917	N/A
T	478	N	0.04596	N/A
T	478	P	0.03607	N/A
T	478	Q	0.00652	N/A
T	478	R	0.11714	N/A
T	478	S	0.01286	0.008
T	478	V	0.00169	N/A
T	478	W	0.12869	N/A
T	478	Y	0.10346	N/A
P	479	A	0.0006	0.009
P	479	C	0.00021	N/A
P	479	D	0.0006	N/A
P	479	E	0.0006	N/A
P	479	F	0.00045	N/A
P	479	G	0.0009	N/A
P	479	H	0.0006	0.009
P	479	I	0.00022	N/A
P	479	K	0.0006	N/A
P	479	L	8e-05	N/A
P	479	M	0.0006	N/A
P	479	N	0.0006	N/A
P	479	Q	0.0006	N/A
P	479	R	0.00656	N/A
P	479	S	0.0006	0.009
P	479	T	0.00021	N/A
P	479	V	0.00021	N/A
P	479	W	0.0006	N/A
P	479	Y	0.00046	N/A
C	480	E	0.00549	N/A
C	480	K	0.00243	N/A
C	480	M	0.00092	N/A
C	480	Q	0.00252	N/A
C	480	R	0.01993	N/A
C	480	W	0.00608	N/A
N	481	A	0.05122	N/A
N	481	C	0.04709	N/A
N	481	D	0.00469	N/A
N	481	E	0.01906	N/A
N	481	F	0.05217	N/A
N	481	G	0.06024	N/A
N	481	H	0.01758	0.01
N	481	I	0.03615	0.032
N	481	K	0.02905	0.031
N	481	L	0.05612	N/A
N	481	M	0.03848	N/A
N	481	P	0.03854	N/A
N	481	Q	0.08468	0.009
N	481	R	0.00699	N/A
N	481	S	0.02024	0.009
N	481	T	0.01563	0.01
N	481	V	0.03455	N/A
N	481	W	0.06418	N/A
N	481	Y	0.01934	N/A
G	482	A	0.01361	N/A
G	482	C	0.01414	N/A
G	482	D	0.03184	N/A
G	482	E	0.00401	N/A
G	482	F	0.18389	0.009
G	482	H	0.13706	N/A
G	482	I	0.02884	N/A
G	482	K	0.10801	N/A
G	482	L	0.12981	N/A
G	482	M	0.05671	N/A
G	482	N	0.0056	N/A
G	482	P	0.04456	N/A
G	482	Q	0.005	N/A
G	482	R	0.06776	N/A
G	482	S	0.06206	N/A
G	482	T	0.06737	N/A
G	482	V	0.00394	N/A
G	482	W	0.15014	N/A
G	482	Y	0.2265	N/A
V	483	A	0.0969	0.042
V	483	C	0.0299	N/A
V	483	D	0.14307	N/A
V	483	E	0.15515	N/A
V	483	F	0.22346	0.032
V	483	G	0.10151	0.05
V	483	H	0.10499	N/A
V	483	I	0.00719	N/A
V	483	K	0.16694	N/A
V	483	L	0.02481	N/A
V	483	M	0.07191	N/A
V	483	N	0.06196	N/A
V	483	P	0.05848	N/A
V	483	Q	0.03644	N/A
V	483	R	0.1969	N/A
V	483	S	0.04898	N/A
V	483	T	0.00445	N/A
V	483	W	0.71723	N/A
V	483	Y	0.53168	N/A
E	484	A	0.73512	0.255
E	484	C	0.74991	0.273
E	484	D	0.45185	0.171
E	484	F	0.98977	N/A
E	484	G	0.76519	0.195
E	484	H	0.81741	N/A
E	484	I	0.67401	N/A
E	484	K	1.05352	0.29
E	484	L	0.70164	N/A
E	484	M	0.6662	N/A
E	484	N	0.59139	N/A
E	484	P	0.72724	N/A
E	484	Q	0.37313	0.225
E	484	R	1.36242	0.282
E	484	S	0.64671	0.204
E	484	T	0.61864	0.232
E	484	V	0.65452	0.322
E	484	W	1.66129	N/A
E	484	Y	0.9406	N/A
G	485	A	0.10879	0.035
G	485	C	0.23797	0.04
G	485	D	0.03867	0.128
G	485	E	0.22494	N/A
G	485	F	1.27986	N/A
G	485	H	0.81547	N/A
G	485	I	0.69658	N/A
[truncated: 452 more rows]
